# Supplementary material for: Early SARS-CoV-2 dynamics and immune responses in unvaccinated participants of an intensely sampled longitudinal surveillance study
Source: Commun Med (Lond). 2022 Oct 11;2:129. doi: 10.1038/s43856-022-00195-4 (PMC9553075; doi:10.1038/s43856-022-00195-4)
Supplement: Supplementary file 3 — Supplementary Data 1 [file 43856_2022_195_MOESM3_ESM.xlsx]

## Sheet: ID02 Nasal
Time (d)	Pos	Inconcl	Neg
1			1
6	148.2
7	256400
8	42990000
9	12850000000
10	10420000000
11	446200000
12	15130000
13	10330000
14	995400
15	3159000
16	1931000
17	7643
18	91050
19	285500
20	483800
21	194200
22	14080
23	591.2
24	9082
25	265.7
26	4137
27	896.9
28	1001
29	1254
30	5128
31	713.3
32	921.6
33	288.4
34	394.7
36	227.8
37	223.8
38	37.05
39	947.5
40	153.4
41		14.02
43	209.4
45	44.8
48	128
50	63.25
52	737
55	60.52
57	230.4
59			1
62	218.9
64			1
66	39.8
69		6.568
71			1

## Sheet: ID021 Nasal
Time (d)	Pos	Inconcl	Neg
1	397000
2	101000000
3	1950000
4	27800000
5	1160000
6	1110000
7	926000
8	45600
9	1830
10	3400
11	93.5
12	82.26
13	73.55
14		14.12
15		4.312
16		3.33
17		11.27
18	47.08
19		17.51
20			1
21	409.4
22	200.8
23
24	225
25	4.668
26	45.39
27	249.5
28	82.13
29	63.04
30			1
31		2.151
32		2.551
33	16.76
34		4.99
35			1
36		7.184
37	33.39
38		4.331
40	10.45
43			1
47		3.874
54			1

## Sheet: ID021 Rectal
Time (d)	Pos	Inconcl	Neg
1
2	124
3	403.1
4			1
5	149.5
6	59.99
7	158.6
8			1
9	361.7
10	1772
11	956.5
12	1649
13			1
14	392.1
15	5537000000000
16	11770
17	5120
18	3341
19	5503
20	27620
21	24030
22	14890
23	336.5
24	651.6
25		23.32
26	450.6
27	375.6
28		17.1
29	118.6
30	291.1
31	415.9
32		14.84
33	674.1
34	159
35	324.3
36	75.16
37	19.88
38	14.58
40		2.064
43			1
47
54

## Sheet: ID021 Oral 1
Time (d)	Pos	Inconcl	Neg
1
2	74700
3	10300
4	275000
5	3970
6	19300
7	1340
8	663
9	277
10	181
11
12	20
13	29.7
14			1
15		3.34
16		3.65
17			1
18			1
19			1
20		6.02
21			1
22			1
23			1
24			1
25		4.05
26		32
27
28
29
30
31
32
33
34
35
36
37
38
40
43
47
54

## Sheet: ID021 Oral 2
Time (d)	Pos	Inconcl	Neg
1
2	66300
3	671000
4	241000
5	132000
6	85900
7
8	27.7
9	63.3
10	32.3
11
12	54.2
13	51.6
14	3310
15	8780
16			1
17			1
18			1
19			1
20			1
21			1
22			1
23
24			1
25
26			1
27
28
29
30
31
32
33
34
35
36
37
38
40
43
47
54

## Sheet: ID038 Nasal
Time (d)	Pos	Inconcl	Neg
1			1
3	32000000
4	5548000000
5	1197000000
6	1505000000
7	43820000
8	35560000
9	13570000
10	1518000
11	258500
12	80890
13	761700
14	84930
15	7601
16	6079
17	2400
18	746.4
19	1003
20	1766
21	129.2
22	1179
23	78.2
24	1201
25	942.1
26	19.75
27	86.12
28	169.8
29	35.39
30	3979
31	790.1
32	146.4
33	223.5
34	40.3
35		7.802
36	123.8
38		9.099
39	152.8
40	52.87
41			1
42	34.28
43		7.818
45			1
47			1

## Sheet: ID048 Nasal
Time (d)	Pos	Inconcl	Neg
1			1
6	90010000
6.23	955900000
7	3532000000
8	2438000000
9	1280000000
10	180500000
11	12570000
12	1404000
13	256600
14	117300
15	15920
16	5294
17	487.6
18	1196
19	1339
20	2232
22	81.71
24	97.26
27	102
29	301
31	353.9
32	59.08
33	242.5
34	84.38
35	2092
36	1317
37	57.42
38	134.4
39	39.59
40		8.27
41	116.6
44			1
45		5.711
46	26.7
47	38.84
48		11.67
50	2165
52	1548
55	329.3
57	1365
59	170.5
62	1148
64		87.15
66		15.09
69			1
71	177.4
73	361.2
76	82.76
78	371.9
80	49.99
83	49.99
85	153.4
87		3.481
90			1

## Sheet: ID063 Nasal
Time (d)	Pos	Inconcl	Neg
1
9	4296000
10	2531000
12	285700
15	1279000
19	4328
22	496
29		12.79
36	16.38
43		8.052

## Sheet: ID082 Nasal
Time (d)	Pos	Inconcl	Neg
1			1
2			1
3			1
4			1
5			1
6			1
7			1
8			1
9			1
10			1
11			1
12	1865
13	4753
15			1
17		8.975
18	30.59
19		8.736
20	39.94
21		3.281
22			1
24		3.277
25	29.04
27		2.895
29			1
32			1
42			1

## Sheet: ID083 Nasal
Time (d)	Pos	Inconcl	Neg
1	57490000
2	13460000
3	2689000
4	8163
5	5537000000000
6	2290
7	5991
8	5592
9	92.61
10	34.96
11	119.2
12	389.9
13	4993
15	88.37
18	90.78
20	1036
22	36.43
25	17.25
27		15.53
29	307
32		5.299
43		8.918
49		5.205
56			1

[truncated: 2 more sheets: ID084 Nasal, ID085 Nasal]
