# Supplementary material for: Early SARS-CoV-2 dynamics and immune responses in unvaccinated participants of an intensely sampled longitudinal surveillance study
Source: Commun Med (Lond). 2022 Oct 11;2:129. doi: 10.1038/s43856-022-00195-4 (PMC9553075; doi:10.1038/s43856-022-00195-4)
Supplement: Supplementary file 4 — Supplementary Data 2 [file 43856_2022_195_MOESM4_ESM.xlsx]

## Sheet: All Data
Subject ID	Visit (day)	sCD40L	GM-CSF	IFNa2	IFNg	IL-1a	IL-1b	IL-1RA	IL-2	IL-4	IL-6	IL-8	IL-10	IL-12 (p70)	IL-13	IL-15	IL-17a	IP-10	MCP-1	MIP-1a	MIP-1b	TFNa
2	Baseline	640.14		8.94			0.44	1.8		0.66		0.52		3	6.47		1.11	480.89	223.35	4.09	3.51	12.03
2	2	9.37		6.96		2.46	1.23	0.63			0.32	1.57		1.43				186.56	260.17	3.59
2	9	51.28		13.29	1.79	2.46	2.57	1.37		0.73	4.25	4.49		4.9	10.94	1.29	2.67	3338	442.75	7.28
2	16										0.3	1.79						279.45	332.53
2	25	14.58										1.63		1.71				50.21	177.41
2	39										0.22	2.69		1.17				222.7	234.75
21	2	129.24		11.06		4.71	4.28	1.66		0.89	2.46	3.37	15.27	3	22.13		3.28	2986	234.55	20.6	6.43
21	11	139.75		6.04			4.55	1.58		0.57	4.21	1.76	13.53	2.01	16.22		2.67	481.17	258.5	17.88	8.87
21	18	193.31		15.6		4.35	8.47	2.63	0.63	1.73	2.2	3.32	15.54	5.73	30.22	0.94	6.04	281.03	303.12	24.84	12.63
21	31	204.13		11.06		2.19	5.39	1.86		1.05	0.73	2.42	14.6	4.11	25.28		3.5	307.72	263.54	20.6	14.53
21	44	98.45		8.94			4.02	1.53		0.59	1.77	1.83	18	2.32	16.92		2.87	323.17	284.13	20.06	8.04
38	Baseline	4100						2.78		1.09		1.27		3.18	21.36	0.88		264.93	198.02	4.09	29.99	16.78
38	7	845.7			5.66		0.79	2.66		0.59		1.43	5.29	2.65	27.72	1.6		1405	170.4	5.65	24.7	55.9
38	14	3905		9.99	0.76	2.6	1.85	5.47		2.41		1.39		7.03	44.31	1.03	2.1	347.97	154.29	10.63	35.45	21.81
38	21	47		6.04		2.19	1.57	1.03		1.09		3.18		6.16	8.59		2.87	197.02	176.04	7.28	22.24
38	30	23.95					0.55	0.63				2.15		2.49			1.41	51.24	101.19	3.59	9.81
48	9	5.16					0.66					1.6	4.56					453.09	199.51		15.56	12.96
48	16	1750		12.16	45.03		1.75	1.94		1.45		0.92	5.61	4.11	188.32	1.37	2.47	472.16	178.12	7.28	23.44	85.4
48	20	55.65		6.96		1.49	1.57	0.8				2.33	5.39	2.65	10.94		1.92	208.51	219.95	5.12	16.93	21.81
48	29	38.79		14.43	0.45	3.34	3.03	1.08				1.91	6.05	4.11	19.1	0.94	2.67	174.56	289.4	7.28	16.88	25.98
48	35	11.86					0.55					0.92	5.66					144.16	178.97		15.22	20.03
48	42	64.67		7.94	0.45	2.74	3.27	0.98				1.89	7.41	3.36	14.83		2.47	297.22	235.19	6.46	17.91	25.45
48	49	7.13					1.23					0.97	6.32					157.11	175.22		16.78	18.77
48	62						0.6					0.61	5.39					135.32	201.17		16.36	28.89
48	74												3.67					79.44	179.21		14.53	16.78
83	6	6.11				5.08	1.07	0.67		0.52		2.26		1.71	6.47			90.1	262.03	8.39	2.31
83	19											1.57		3.36				62.15	143.56
83	26	6.11					1.07					2.07		1.17	4.6			134.64	271.72	9.5	2.93
83	33						0.55					1.6						109.74	313.59	6.73
83	42						0.44					1.83						70.41	244.01	6.73
83	48	9.37					0.79					1.24		1.71				61.82	184.5	10.06
83	55	9.37					0.92					1.46		1.71	4.6			96.78	231.06	10.63
84	6	7.13					0.6	0.94				2.7		8.86	10.94		1.26	371.38	160.2	6.73	2.31
84	19						0.44					1.68						96.02	271.16	6.19	2.63
84	26	5.16						0.63				2.52		6.59	4.6			75.19	134.87	4.09
84	33											1.16		3.36				102.58	154.72
84	42											1.79		3.36				65.71	133.45	3.59
84	48											1.1		2.01				62.65	121.86
All concentrations in pg/mL
