# Supplementary material for: Early SARS-CoV-2 dynamics and immune responses in unvaccinated participants of an intensely sampled longitudinal surveillance study
Source: Commun Med (Lond). 2022 Oct 11;2:129. doi: 10.1038/s43856-022-00195-4 (PMC9553075; doi:10.1038/s43856-022-00195-4)
Supplement: Supplementary file 5 — Supplementary Data 3 [file 43856_2022_195_MOESM5_ESM.xlsx]

## Sheet: ID02
Time (d)	[IgG] (ng/mL)	[IgA] (ng/mL)	[IgM] (ng/mL)
7		587.527	128.889
14		626.217	166.259
21	2194.95	1901.36	3528.36
30	6332.79	3165.73	4272.83
44	6176.99	1595.39	1946.46
51	5589.21	1393.95	1576.19
65	4772.35	1067.54	1253.94
76	4329.27	933.058	1080.08
93	3426.51	641.723	697.703

## Sheet: ID021
Time (d)	[IgG] (ng/mL)	[IgA] (ng/mL)	[IgM] (ng/mL)
2	733.296		145.274
11	2262.81	1039.4	706.881
18	4662.32	2141.8	894.372
31	15984.9	2535.33	647.266
44	20124	1841.02	515.134
51	16417	975.642	440.831
58	18143.4	666.46	376.289
67	19630.6	607.685	413.668
74	16181.7	491.317	349.753
81	14727.2	480.691	348.042
88	13470.9	432.22	329.243
102	12009.1	414.121	317.825
113	10766.4	417.023	301.066
130	8889.68	350.614	238.046

## Sheet: ID38
Time (d)	[IgG] (ng/mL)	[IgA] (ng/mL)	[IgM] (ng/mL)
16	3393.72	1784.87	3292.09
23	4384.38	2210.43	2345.95
32	5348.56	1411.75	1159.34
46	4733.44	614.435	589.021
53	3487.99	467.331	400.544
67	3534	367.431	265.579
78	3517.89	305.11	183.256
95	2786.76	254.494	132.868

## Sheet: ID48
Time (d)	[IgG] (ng/mL)	[IgA] (ng/mL)	[IgM] (ng/mL)
14			171.088
28	603.263	216.21	430.484
37	1103.07		269.567
44	1183.15		234.094
51	1358		221.495
58	1160.2		181.658
72	1263.39		152.319
83	2024.3		157.242
100	1642.46		121.158

## Sheet: ID82
Time (d)	[IgG] (ng/mL)	[IgA] (ng/mL)	[IgM] (ng/mL)
6	144.49
19	138.51
25	133.68
33	253.67
42	175.2
49	180.83
56	191.46
63	100
77	155.61
88	168.27

## Sheet: ID83
Time (d)	[IgG] (ng/mL)	[IgA] (ng/mL)	[IgM] (ng/mL)
6	452.636	282.56	237.173
19	4312.03	2771.85	711.298
25	2724.21	253.13	195.376
33	2608.71	235.223	128.695
42	2335.11	208.131	111.261
49	2193.06	205.385	100.489
56	2126.02	208.441	97.398
63	1995.58	170.88	88.266
77	2132.81	176.717	98.4564
88	95612.7	5069.43	574.964

## Sheet: ID84
Time (d)	[IgG] (ng/mL)	[IgA] (ng/mL)	[IgM] (ng/mL)
6	175.703		116.707
19	2387.92	313.068	236.472
25	5227.87	3918.56	427.372
33	4948.09	4250.05	306.907
42	3807.29	3630.3	219.858
49	3883.52	4114.01	206.657
56	3820.14	3956.41	179.277
63	3633.5	4523.48	217.701
77	3392.05	3558.43	195.735
