# Supplementary material for: Early SARS-CoV-2 dynamics and immune responses in unvaccinated participants of an intensely sampled longitudinal surveillance study
Source: Commun Med (Lond). 2022 Oct 11;2:129. doi: 10.1038/s43856-022-00195-4 (PMC9553075; doi:10.1038/s43856-022-00195-4)
Supplement: Supplementary file 6 — Supplementary Data 4 [file 43856_2022_195_MOESM6_ESM.xlsx]

## Sheet: Raw Data
Subject	Run	Spike A	Spike B	Spike C	Spike D	Spike E	Spike F	Spike G	Spike H	Spike I	Spike J	Spike K	Spike L	N A	N B	N C	N D	M A	M B	E	Blank 1	Blank 2	Blank 3	Mean Neg	SD Neg	Mean +2SD	Cells/Well
ID-2	2	13	14	18	13	22	18	23	7	27	12	12	9	20	19	28	17	5	19	8	16	16	22	18	3.4641	24.9282	164400
ID-5	1	11	9	18	11	14	12	12	11	13	10	16	14	19	16	13	22	11	13	11	13	14	14	13.6667	0.57735	14.8214	181200
ID-7	2	2	1	2	4	2	1	1	2	2	2	1	3	10	0	2	0	0	3	2	2	3	2	2.33333	0.57735	3.48803	200000
ID-11	2	9	5	8	6	3	2	10	3	5	5	2	6	7	5	5	6	5	3	5	6	7	5	6	1	8	200000
ID-12	2	13	12	9	6	10	8	12	11	5	16	12	11	11	7	9	13	7	11	9	13	9	10	10.6667	2.08167	14.83	185400
ID-15	?	1	3	1	5	1	3	1	3	1	5	2	0	2	2	4	1	3	1	0	0	1	1	0.666667	0.57735	1.82137	112000
ID-16	?	0	0	1	0	0	0	0	0	0	0	1	0	0	1	0	0	1	1	0	0	0	1	0.333333	0.57735	1.48803	100600
ID-17	1	13	21	28	18	18	23	22	22	24	13	21	30	29	26	28	24	26	23	22	26	22	20	22.6667	3.05505	28.7768	150000
ID-18	1	5	1	4	3	5	3	2	4	4	2	9	5	3	3	3	1	2	1	7	3	4	2	3	1	5	122600
ID-21	1	41	46	43	50	49	51	48	46	56	58	74	67	57	54	64	47	48	47	54	52	54	54	53.3333	1.1547	55.6427	199200
ID-24	1	59	46	49	45	47	52	60	58	43	49	54	44	49	59	49	54	54	51	47	51	44	53	49.3333	4.72582	58.785	157400
ID-38	1	22	23	36	52	33	20	63	36	31	26	32	68	35	35	335	63	20	55	17	28	30	28	28.6667	1.1547	30.9761	200000
ID-39	?	4	4	0	2	0	3	6	2	1	0	2	1	2	3	5	33	0	3	1	1	1	5	2.33333	2.3094	6.95214	155400
ID-48	1	28	19	48	23	30	33	33	24	34	28	33	37	39	32	38	32	19	28	23	28	34	35	32.3333	3.78594	39.9052	200000
ID-54	1	9	10	12	19	14	17	11	11	10	9	13	12	12	7	12	12	5	7	12	10	8	8	8.66667	1.1547	10.9761	139600
ID-56	?	2	2	0	0	0	1	0	0	1	1	0	0	2	0	0	1	0	0	0	1	0	0	0.333333	0.57735	1.48803	133400
SFC/Million
Subject	Visit	Spike A	Spike B	Spike C	Spike D	Spike E	Spike F	Spike G	Spike H	Spike I	Spike J	Spike K	Spike L	N A	N B	N C	N D	M A	M B	E		TOTAL Spike	TOTAL N	TOTAL M	TOTAL E	TOTAL ALL
ID-2	2	-30.4136	-24.3309	0	-30.4136	24.3309	0	30.4136	-66.91	54.7445	-36.4964	-36.4964	-54.7445	12.1655	6.08273	60.8273	-6.08273	-79.0754	6.08273	-60.8273		-170.316	72.9927	-72.9927	-60.8273	-231.144
ID-5	1	-14.7167	-25.7542	23.9146	-14.7167	1.83959	-9.19794	-9.19794	-14.7167	-3.67918	-20.2355	12.8771	1.83959	29.4334	12.8771	-3.67918	45.9897	-14.7167	-3.67918	-14.7167		-71.7439	84.621	-18.3959	-14.7167	-20.2355
ID-7	2	-1.66667	-6.66667	-1.66667	8.33333	-1.66667	-6.66667	-6.66667	-1.66667	-1.66667	-1.66667	-6.66667	3.33333	38.3333	-11.6667	-1.66667	-11.6667	-11.6667	3.33333	-1.66667		-25	13.3333	-8.33333	-1.66667	-21.6667
ID-11	2	15	-5	10	0	-15	-20	20	-15	-5	-5	-20	0	5	-5	-5	0	-5	-15	-5		-40	-5	-20	-5	-70
ID-12	2	12.5854	7.19166	-8.98957	-25.1708	-3.59583	-14.3833	7.19166	1.79791	-30.5645	28.7666	7.19166	1.79791	1.79791	-19.7771	-8.98957	12.5854	-19.7771	1.79791	-8.98957		-16.1812	-14.3833	-17.9791	-8.98957	-57.5333
ID-15	?	2.97619	20.8333	2.97619	38.6905	2.97619	20.8333	2.97619	20.8333	2.97619	38.6905	11.9048	-5.95238	11.9048	11.9048	29.7619	2.97619	20.8333	2.97619	-5.95238		160.714	56.5476	23.8095	-5.95238	235.119
ID-16	?	-3.31345	-3.31345	6.62691	-3.31345	-3.31345	-3.31345	-3.31345	-3.31345	-3.31345	-3.31345	6.62691	-3.31345	-3.31345	6.62691	-3.31345	-3.31345	6.62691	6.62691	-3.31345		-19.8807	-3.31345	13.2538	-3.31345	-13.2538
ID-17	1	-64.4444	-11.1111	35.5556	-31.1111	-31.1111	2.22222	-4.44444	-4.44444	8.88889	-64.4444	-11.1111	48.8889	42.2222	22.2222	35.5556	8.88889	22.2222	2.22222	-4.44444		-126.667	108.889	24.4444	-4.44444	2.22222
ID-18	1	16.3132	-16.3132	8.15661	0	16.3132	0	-8.15661	8.15661	8.15661	-8.15661	48.9396	16.3132	0	0	0	-16.3132	-8.15661	-16.3132	32.6264		89.7227	-16.3132	-24.4698	32.6264	81.5661
ID-21	1	-61.9143	-36.8139	-51.8742	-16.7336	-21.7537	-11.7135	-26.7738	-36.8139	13.3869	23.427	103.748	68.6078	18.407	3.34672	53.5475	-31.7938	-26.7738	-31.7938	3.34672		-55.2209	43.5074	-58.5676	3.34672	-66.9344
ID-24	1	61.4147	-21.1775	-2.11775	-27.5307	-14.8242	16.942	67.7679	55.0614	-40.2372	-2.11775	29.6485	-33.8839	-2.11775	61.4147	-2.11775	29.6485	29.6485	10.5887	-14.8242		88.9454	86.8276	40.2372	-14.8242	201.186
ID-38	1	-33.3333	-28.3333	36.6667	116.667	21.6667	-43.3333	171.667	36.6667	11.6667	-13.3333	16.6667	196.667	31.6667	31.6667	1531.67	171.667	-43.3333	131.667	-58.3333		490	1766.67	88.3333	-58.3333	2286.67
ID-39	?	10.725	10.725	-15.015	-2.145	-15.015	4.29	23.595	-2.145	-8.58001	-15.015	-2.145	-8.58001	-2.145	4.29	17.16	197.34	-15.015	4.29	-8.58001		-19.305	216.645	-10.725	-8.58001	178.035
ID-48	1	-21.6667	-66.6667	78.3333	-46.6667	-11.6667	3.33333	3.33333	-41.6667	8.33333	-21.6667	3.33333	23.3333	33.3333	-1.66667	28.3333	-1.66667	-66.6667	-21.6667	-46.6667		-90	58.3333	-88.3333	-46.6667	-166.667
ID-54	1	2.38777	9.5511	23.8777	74.021	38.2044	59.6944	16.7144	16.7144	9.5511	2.38777	31.0411	23.8777	23.8777	-11.9389	23.8777	23.8777	-26.2655	-11.9389	23.8777		308.023	59.6944	-38.2044	23.8777	353.391
ID-56	?	12.4938	12.4938	-2.49875	-2.49875	-2.49875	4.9975	-2.49875	-2.49875	4.9975	4.9975	-2.49875	-2.49875	12.4938	-2.49875	-2.49875	4.9975	-2.49875	-2.49875	-2.49875		22.4888	12.4938	-4.9975	-2.49875	27.4863
Pos/Neg Pool
Subject	Visit	Spike A	Spike B	Spike C	Spike D	Spike E	Spike F	Spike G	Spike H	Spike I	Spike J	Spike K	Spike L	N A	N B	N C	N D	M A	M B	E		TOTAL Spike	TOTAL N	TOTAL M	TOTAL E	TOTAL ALL
ID-2	2	0	0	0	0	0	0	0	0	1	0	0	0	0	0	1	0	0	0	0		1	1	0	0	2
ID-5	1	0	0	0	0	0	0	0	0	0	0	0	0	0	0	0	0	0	0	0		0	0	0	0	0
ID-7	2	0	0	0	0	0	0	0	0	0	0	0	0	0	0	0	0	0	0	0		0	0	0	0	0
ID-11	2	0	0	0	0	0	0	0	0	0	0	0	0	0	0	0	0	0	0	0		0	0	0	0	0
ID-12	2	0	0	0	0	0	0	0	0	0	0	0	0	0	0	0	0	0	0	0		0	0	0	0	0
ID-15	?	0	0	0	0	0	0	0	0	0	0	0	0	0	0	0	0	0	0	0		0	0	0	0	0
ID-16	?	0	0	0	0	0	0	0	0	0	0	0	0	0	0	0	0	0	0	0		0	0	0	0	0
ID-17	1	0	0	0	0	0	0	0	0	0	0	0	0	0	0	0	0	0	0	0		0	0	0	0	0
ID-18	1	0	0	0	0	0	0	0	0	0	0	0	0	0	0	0	0	0	0	0		0	0	0	0	0
ID-21	1	0	0	0	0	0	0	0	0	0	0	1	1	0	0	1	0	0	0	0		2	1	0	0	3
ID-24	1	1	0	0	0	0	0	1	0	0	0	0	0	0	1	0	0	0	0	0		2	1	0	0	3
ID-38	1	0	0	0	1	0	0	1	0	0	0	0	1	0	0	1	1	0	1	0		3	2	1	0	6
ID-39	?	0	0	0	0	0	0	0	0	0	0	0	0	0	0	0	1	0	0	0		0	1	0	0	1
ID-48	1	0	0	1	0	0	0	0	0	0	0	0	0	0	0	0	0	0	0	0		1	0	0	0	1
ID-54	1	0	0	0	1	0	1	0	0	0	0	0	0	0	0	0	0	0	0	0		2	0	0	0	2
ID-56	?	0	0	0	0	0	0	0	0	0	0	0	0	0	0	0	0	0	0	0		0	0	0	0	0
Cleaned SFC
		Spike A	Spike B	Spike C	Spike D	Spike E	Spike F	Spike G	Spike H	Spike I	Spike J	Spike K	Spike L	N A	N B	N C	N D	M A	M B	E		TOTAL Spike	TOTAL N	TOTAL M	TOTAL E	TOTAL ALL
ID-2		0	0	0	0	24.3309	0	30.4136	0	54.7445	0	0	0	12.1655	6.08273	60.8273	0	0	6.08273	0		0	72.9927	0	0	0
ID-5		0	0	23.9146	0	1.83959	0	0	0	0	0	12.8771	1.83959	29.4334	12.8771	0	45.9897	0	0	0		0	84.621	0	0	0
ID-7		0	0	0	8.33333	0	0	0	0	0	0	0	3.33333	38.3333	0	0	0	0	3.33333	0		0	13.3333	0	0	0
ID-11		15	0	10	0	0	0	20	0	0	0	0	0	5	0	0	0	0	0	0		0	0	0	0	0
ID-12		12.5854	7.19166	0	0	0	0	7.19166	1.79791	0	28.7666	7.19166	1.79791	1.79791	0	0	12.5854	0	1.79791	0		0	0	0	0	0
ID-15		2.97619	20.8333	2.97619	38.6905	2.97619	20.8333	2.97619	20.8333	2.97619	38.6905	11.9048	0	11.9048	11.9048	29.7619	2.97619	20.8333	2.97619	0		160.714	56.5476	23.8095	0	235.119
ID-16		0	0	6.62691	0	0	0	0	0	0	0	6.62691	0	0	6.62691	0	0	6.62691	6.62691	0		0	0	13.2538	0	0
ID-17		0	0	35.5556	0	0	2.22222	0	0	8.88889	0	0	48.8889	42.2222	22.2222	35.5556	8.88889	22.2222	2.22222	0		0	108.889	24.4444	0	2.22222
ID-18		16.3132	0	8.15661	0	16.3132	0	0	8.15661	8.15661	0	48.9396	16.3132	0	0	0	0	0	0	32.6264		89.7227	0	0	32.6264	81.5661
ID-21		0	0	0	0	0	0	0	0	13.3869	23.427	103.748	68.6078	18.407	3.34672	53.5475	0	0	0	3.34672		0	43.5074	0	3.34672	0
ID-24		61.4147	0	0	0	0	16.942	67.7679	55.0614	0	0	29.6485	0	0	61.4147	0	29.6485	29.6485	10.5887	0		88.9454	86.8276	40.2372	0	201.186
ID-38		0	0	36.6667	116.667	21.6667	0	171.667	36.6667	11.6667	0	16.6667	196.667	31.6667	31.6667	1531.67	171.667	0	131.667	0		490	1766.67	88.3333	0	2286.67
ID-39		10.725	10.725	0	0	0	4.29	23.595	0	0	0	0	0	0	4.29	17.16	197.34	0	4.29	0		0	216.645	0	0	178.035
ID-48		0	0	78.3333	0	0	3.33333	3.33333	0	8.33333	0	3.33333	23.3333	33.3333	0	28.3333	0	0	0	0		0	58.3333	0	0	0
ID-54		2.38777	9.5511	23.8777	74.021	38.2044	59.6944	16.7144	16.7144	9.5511	2.38777	31.0411	23.8777	23.8777	0	23.8777	23.8777	0	0	23.8777		308.023	59.6944	0	23.8777	353.391
ID-56		12.4938	12.4938	0	0	0	4.9975	0	0	4.9975	4.9975	0	0	12.4938	0	0	4.9975	0	0	0		22.4888	12.4938	0	0	27.4863
